# Supplementary material for: Surveillance system integration: reporting the results of a global multicountry survey
Source: Public Health. Author manuscript; Available in PMC 2024 Aug 1. (PMC11292781; doi:10.1016/j.puhe.2024.03.004)
Supplement: Supplementary Files [file NIHMS2009509-supplement-Supplementary_Files.zip]

Archive with 2 entries (2 files):
- 1-s2.0-S0033350624001069-mmc2.pdf
- 1-s2.0-S0033350624001069-mmc1.docx
